# Supplementary material for: Three weeks of rehabilitation improves walking capacity but not daily physical activity in patients with multiple sclerosis with moderate to severe walking disability
Source: PLoS One. 2022 Sep 19;17(9):e0274348. doi: 10.1371/journal.pone.0274348 (PMC9484681; doi:10.1371/journal.pone.0274348)
Supplement: S1 Table — Data is presented as median (min per day). Abbreviations: T0, one week before rehabilitation; T3, one week after rehabilitation; T4, 3-month follow up. (XLSX) [file pone.0274348.s001.xlsx]

## Sheet: table1
Participant	PA T0	PA T3	PA T4
1	128	156	210
2	176	217	192
3	377	301	286
4	431	326	345
5	318	316	318
6	298	290	235
7	303	385	363
8	257	195	191
9	322	355	301
10	301	287	264
11	393	335	411
12	183	166	143
13	164	177	159
14	215	210	164
15	192	167	165
17	181	261	268
18	149	204	116
20	294	272	272
21	288	225	261
23	343	374	363
24	168	110	132
25	542	497	507
26	446	383	407
28	214	206	171
